# Supplementary material for: Efficient engineering of chromosomal ribosome binding site libraries in mismatch repair proficient Escherichia coli
Source: Sci Rep. 2017 Sep 26;7:12327. doi: 10.1038/s41598-017-12395-3 (PMC5615074; doi:10.1038/s41598-017-12395-3)
Supplement: Supplementary file 2 — Supplementary file S1 [file 41598_2017_12395_MOESM2_ESM.zip]

Archive with 27 entries (22 files):
- conslib_GLOS/
- conslib_GLOS/conslib_GLOS.cpp
- __MACOSX/
- __MACOSX/conslib_GLOS/
- __MACOSX/conslib_GLOS/._conslib_GLOS.cpp
- readme.txt
- __MACOSX/._readme.txt
- conslib/
- conslib/conslib.cpp
- __MACOSX/conslib/
- __MACOSX/conslib/._conslib.cpp
- rawdata.cpp
- __MACOSX/._rawdata.cpp
- generate_list.h
- __MACOSX/._generate_list.h
- generate_list.cpp
- __MACOSX/._generate_list.cpp
- logfile.h
- __MACOSX/._logfile.h
- logfile.cpp
- __MACOSX/._logfile.cpp
- RedLibs_graphs.R
- __MACOSX/._RedLibs_graphs.R
- rawdata.h
- __MACOSX/._rawdata.h
- main.cpp
- __MACOSX/._main.cpp
