# Supplementary material for: Efficient engineering of chromosomal ribosome binding site libraries in mismatch repair proficient Escherichia coli
Source: Sci Rep. 2017 Sep 26;7:12327. doi: 10.1038/s41598-017-12395-3 (PMC5615074; doi:10.1038/s41598-017-12395-3)
Supplement: Supplementary file 2 — Supplementary file S1 [file 41598_2017_12395_MOESM2_ESM.zip › generate_list.cpp]

//
//  generate_list.cpp
//  RedLibsMPI
//
//  Updated on 02/03/2017
//
//  This software is free software, licensed under the GNU GPL license v3.0.
//  Copyright (c) ETH Zurich, D-BSSE, BPL, Daniel Gerngross 2017. All rights reserved.
//  See http://www.bsse.ethz.ch/bpl/software/redlibs for updates, documentation, questions, and answers.
//  Please cite M. Jeschek, D. Gerngross, S. Panke, Nature Communications, 2016 (DOI:10.1038/ncomms11163)
//

#include "generate_list.h"
#include "logfile.h"
#include <sstream>
#include <stdlib.h>
#include <fstream>
#include <string>
#include <time.h>
#include <float.h>
#include <cmath>
#include <time.h>
#include "mpi.h"

void generate_list ( RAWDAT rawdat, int numnodes, int mynode ){
	MPI_Status Stat;
    if ( mynode == 0 ) writelog ( rawdat.output, " Starting calculations.\n" );
    
    int rc;                                         //MPI communication
    
    long int my_combmin;                            //lower index bound of degenerate sequences assigned to current node
    long int my_combmax;                            //upper index bound of degenerate sequences assigned to current node
    long int my_combrange;                          //size of corresponding index range
    long int totprogcount = 0;                      //used to calculate progress
    std::stringstream progresspath;                 //path to progress file
    progresspath << rawdat.output << rawdat.projectName << "_progress.txt";
    
    std::vector<dSequenceProperties> bestDSequence_tot;          //top ten list of degenerate sequences with lowest Kolmogorov-Smirnov distance
    for (int i = 0; i < 10; ++i ) bestDSequence_tot.push_back ( dSequenceProperties() );
    
    time_t * start_time;                            //used to estimate time left from progress
    start_time = new time_t[2];
        
    time_t * current_time;
    current_time = new time_t;
    
    double elapsed_time[2], remaining_time[2], progproc[2];
    int iremaining_t[2];
    std::string t_unit[2];
    
    if ( mynode == 0 ) start_time[1] = time(NULL);
    
    my_combmin = combrange ( mynode, numnodes, rawdat.combinations );
    my_combmax = combrange ( mynode+1, numnodes, rawdat.combinations );
    my_combrange = my_combmax - my_combmin;
    
    std::vector<dSequenceProperties> bestDSequence;
    for (int i = 0; i < 10; ++i ) bestDSequence.push_back ( dSequenceProperties() );
    std::stringstream conspath;
    conspath << rawdat.dataBase << "/conslib-" << rawdat.length << "-" << rawdat.degeneracy << ".txt";
    std::ifstream consdata ( conspath.str() );
    
    std::string * consline;
    consline = new std::string[my_combrange];
    int i_line = 0;
    int wait_msg = 0;
    unsigned int lineno = 0;
    for ( int i_node = 0; i_node < numnodes; ++i_node ) {
        wait_msg = 0;
        if ( mynode == i_node ) {
            i_line = 0;
            lineno = 0;
            while ( consdata.good() && lineno < my_combmax ) {
                std::getline ( consdata, consline[i_line] );
                ++lineno;
                if ( lineno > my_combmin ) {
                    ++i_line;
                }
            }
            wait_msg = 1;
            MPI_Bcast ( &wait_msg, 1, MPI_INT, i_node, MPI_COMM_WORLD);

        } else {
            while ( wait_msg == 0 && i_node < numnodes ) MPI_Bcast ( &wait_msg, 1, MPI_INT, i_node, MPI_COMM_WORLD);
        }
    }
    
    if ( mynode == 0 ) start_time[0] = time(NULL);
    
    for ( unsigned int i_comb = 0; i_comb < my_combrange; ++i_comb ) {

        dSequenceProperties * tempDSequence;
        tempDSequence = new dSequenceProperties;
        tempDSequence->set ( tempDSequence->distance, consline[i_comb], rawdat.degeneracy );

        if ( int(tempDSequence->dSequence.length()) == rawdat.length ) getDSequenceProperties ( tempDSequence, rawdat );          //generate distributions and calculate Kolmogorov-Smirnov distace, see below

        if ( bestDSequence.back().distance > tempDSequence->distance ) sortBest ( &bestDSequence, tempDSequence );
        
        
        /* >>>>>>>>>>>>>>>>>>>>>>>>>>>>>>>>>>>>>>>>>>>>>> */
        /* Report progress (aprrox. from node 0 progress) */
        if ( ( (i_comb - 1) % 1000 == 0 || i_comb == (my_combrange - 1 ) ) && mynode == 0 ) {
            progproc[0] = 100.0 * double (i_comb) / double (my_combrange);
            progproc[1] = 100.0 * double (numnodes) * double (totprogcount) / double (rawdat.combinations);
            
            *current_time = time(NULL);
            for ( int i_t = 0; i_t < 2; ++i_t ) {
                elapsed_time[i_t] = difftime(*current_time, start_time[i_t]);
                remaining_time[i_t] = (100 / progproc[i_t] - 1) * (elapsed_time[i_t]);
                
                if ( remaining_time[i_t] < 60 ) {
                    iremaining_t[i_t] = int(remaining_time[i_t] + 0.5);
                    t_unit[i_t] = " seconds";
                }
                else if ( remaining_time[i_t] < 3600 ) {
                    iremaining_t[i_t] = int(remaining_time[i_t]/60 + 0.5);
                    t_unit[i_t] = " minutes";
                }
                else if ( remaining_time[i_t] < 86400 ) {
                    iremaining_t[i_t] = int(remaining_time[i_t]/3600 + 0.5);
                    t_unit[i_t] = " hours";
                }
                else {
                    iremaining_t[i_t] = int(remaining_time[i_t]/86400 + 0.5);
                    t_unit[i_t] = " days";
                }
            }
            
            std::ofstream progress;
            progress.open ( progresspath.str() );
            progress << "Library size\t" << rawdat.degeneracy << "\t";
            progress.precision(3);
            progress << progproc[0] << " %\t";
            progress << "Remaining time: " << iremaining_t[0] << t_unit[0] << "\n";
            progress << "All library sizes\t";
            progress << progproc[1] << " %\t";
            progress << "Remaining time: " << iremaining_t[1] << t_unit[1] << "\n";
            progress.close();
        }
        /* <<<<<<<<<<<<<<<<<<<<<<<<<<<<<<<<<<<<<<<<<<<<<< */
        
        delete tempDSequence;
        if ( mynode == 0 ) ++totprogcount;
    }
    /* >>>>>>>>>>>>>>>>>>>>>>>>>>>>>>>>>>>>>> */
    /* Create top 10 list combining all nodes */
    MPI_Barrier (MPI_COMM_WORLD);
    for ( int i_top = 0; i_top < 10; ++i_top ) {
        int * mpi_cons_lib;
        mpi_cons_lib = new int;
        double * mpi_cons_dis;
        mpi_cons_dis = new double;
        char * mpi_cons_seq;
        mpi_cons_seq = new char[rawdat.length];
        std::string mpi_cons_seq_string;
        
        MPI_Barrier (MPI_COMM_WORLD);
        if ( mynode != 0 ) {
            *mpi_cons_lib = bestDSequence.at(i_top).degeneracy;
            *mpi_cons_dis = bestDSequence.at(i_top).distance;
            for ( int i_pos = 0; i_pos < rawdat.length; ++i_pos ) {
                mpi_cons_seq[i_pos] = bestDSequence.at(i_top).dSequence[i_pos];
            }
            rc = MPI_Send ( mpi_cons_lib, 1, MPI_INT, 0, 1, MPI_COMM_WORLD);
            rc = MPI_Send ( mpi_cons_dis, 1, MPI_DOUBLE, 0, 2, MPI_COMM_WORLD);
            for ( int i_pos = 0; i_pos < rawdat.length; ++i_pos ) {
                rc = MPI_Send ( &mpi_cons_seq[i_pos], 1, MPI_CHAR, 0, i_pos + 3, MPI_COMM_WORLD);
            }
        }
        MPI_Barrier (MPI_COMM_WORLD);
        if ( mynode == 0 ) {
            for ( int i_node = 1; i_node < numnodes; ++i_node ) {
                rc = MPI_Recv ( mpi_cons_lib, 1, MPI_INT, i_node, 1, MPI_COMM_WORLD, &Stat);
                rc = MPI_Recv ( mpi_cons_dis, 1, MPI_DOUBLE, i_node, 2, MPI_COMM_WORLD, &Stat);
                for ( int i_pos = 0; i_pos < rawdat.length; ++i_pos ) {
                    rc = MPI_Recv ( &mpi_cons_seq[i_pos], 1, MPI_CHAR, i_node, i_pos + 3, MPI_COMM_WORLD, &Stat);
                    mpi_cons_seq_string.push_back( mpi_cons_seq[i_pos] );
                }
                dSequenceProperties * tempDSequence;
                tempDSequence = new dSequenceProperties;
                tempDSequence->set( *mpi_cons_dis, mpi_cons_seq_string, *mpi_cons_lib );
                if ( bestDSequence.back().distance > tempDSequence->distance ) sortBest ( &bestDSequence, tempDSequence );
                mpi_cons_seq_string.clear();
                delete tempDSequence;
            }
        }
        MPI_Barrier (MPI_COMM_WORLD);
        delete mpi_cons_lib;
        delete mpi_cons_dis;
        delete mpi_cons_seq;
    }
    MPI_Barrier (MPI_COMM_WORLD);
    /* <<<<<<<<<<<<<<<<<<<<<<<<<<<<<<<<<<<<<< */
    
    
    /* >>>>>>>>>>>>>>>>>>>>>>>>>>>>>>>>>>>>>>>>>>>>>> */
    /* Write top 10 list of this library size to file */
    if ( mynode == 0 ) {
        std::stringstream resultpath;
        resultpath << rawdat.output << rawdat.projectName << "_" << rawdat.degeneracy << ".txt";
        std::ofstream resultfile;
        resultfile.open ( resultpath.str().c_str() );
        for ( int i = 0; i < 10; ++i ) {
            resultfile << bestDSequence.at(i).degeneracy << "\t";
            resultfile << bestDSequence.at(i).dSequence << "\t";
            resultfile << bestDSequence.at(i).distance;
            if ( i < 9 ) resultfile << "\n";
        }
        resultfile.close();
    }
    /* <<<<<<<<<<<<<<<<<<<<<<<<<<<<<<<<<<<<<<<<<<<<<< */
    
    
    conspath.str("");
    delete [] consline;
}

/* >>>>>>>>>>>>>>>>>>>>>>>>>>>>>>>>>>>>>>>>>> */
/* Function to split calculations among nodes */
long int combrange ( int mynode, int numnodes, long int combs ) {
    int nodecount = 0;
    long int index = 0;
    long int rest = combs % numnodes;
    long int part = ( combs - rest ) / numnodes;
    
    while ( nodecount < mynode ) {
        index = index + part;
        ++nodecount;
    }
    if ( mynode == numnodes ) index = index + rest;
    
    return index;
}
/* <<<<<<<<<<<<<<<<<<<<<<<<<<<<<<<<<<<<<<<<<< */


/* >>>>>>>>>>>>>>>>>>>>>>>>>>>>>>>>>>>>>>>>> */
/* Function definitions for dSequenceProperties class */
dSequenceProperties::dSequenceProperties () {
    distance = DBL_MAX;
    dSequence = "X";
    for (int i = 1; i < 8; i++) dSequence = dSequence + "X";
    degeneracy = 0;
}
dSequenceProperties::dSequenceProperties ( double d, std::string s, int l ) {
    distance = d;
    dSequence = s;
    degeneracy = l;
}
dSequenceProperties::dSequenceProperties ( const dSequenceProperties& c ){
    distance = c.distance;
    dSequence = c.dSequence;
    degeneracy = c.degeneracy;
}
void dSequenceProperties::set ( double d, std::string s, int l ) {
    distance = d;
    dSequence = s;
    degeneracy = l;
}
void dSequenceProperties::set ( const dSequenceProperties& c ) {
    distance = c.distance;
    dSequence = c.dSequence;
    degeneracy = c.degeneracy;
}
/* <<<<<<<<<<<<<<<<<<<<<<<<<<<<<<<<<<<<<<<<< */


/* >>>>>>>>>>>>>>>>>>>>>>>>>>>>>>>>>>>>>>>>>>>>>>>>>>>>>>>>>>>>>>>>>>>>>>>>>>>>>>>>>>>>>>>>>>> */
/* Generate distribution from consensus and raw data, and evaluate Kolmogorov-Smirnov distance */
void getDSequenceProperties ( dSequenceProperties * tempDSequence, RAWDAT rawdat ) {
    std::stringstream err;
    std::string translation;                //containing translation of degenerate DNA code to string of specific DNA bases
    std::vector<double> distributionValues;
    std::vector<int> indices;
    std::vector<int> indices_temp;
    int check = 0;
    for ( unsigned int i = 0; i < rawdat.data.size (); ++i ) indices.push_back (i);
    
    // Generating a reduced sequence-value pair list from input data corresponding to a degenerate sequence:
    for ( int j = 0; j < rawdat.length; ++j ) {
        for ( unsigned int i = 0; i < indices.size (); ++i ) {
            // Translation of degenerate DNA code to string of specific DNA bases:
            switch ( tempDSequence->dSequence[j] ) {
                case 'A':
                    translation = "A";
                    break;
                case 'C':
                    translation = "C";
                    break;
                case 'G':
                    translation = "G";
                    break;
                case 'T':
                    translation = "T";
                    break;
                case 'Y':
                    translation = "CT";
                    break;
                case 'R':
                    translation = "AG";
                    break;
                case 'W':
                    translation = "AT";
                    break;
                case 'S':
                    translation = "CG";
                    break;
                case 'K':
                    translation = "GT";
                    break;
                case 'M':
                    translation = "AC";
                    break;
                case 'B':
                    translation = "CGT";
                    break;
                case 'D':
                    translation = "AGT";
                    break;
                case 'H':
                    translation = "ACT";
                    break;
                case 'V':
                    translation = "ACG";
                    break;
                case 'N':
                    translation = "ACGT";
                break;
            }
            for ( unsigned int k = 0; k < translation.length (); ++k ) {
                if ( rawdat.data[indices[i]].sequence[j] == translation[k] ) ++check;
            }
            if ( check > 0 ) indices_temp.push_back (indices[i]);
            check = 0;
        }
        indices = indices_temp;
        indices_temp.clear();
    }
    if ( indices.size() == rawdat.degeneracy ){
        for ( unsigned int i = 0; i < indices.size (); ++i ) distributionValues.push_back( rawdat.data[indices[i]].level );
        
        // Calculation of Kolmogorov-Smirnov distances:
        // For uniform distributions:
        if ( rawdat.distribution == "uniform" ) {
            double step = 1.0 / double ( tempDSequence->degeneracy );
            double skip = 1.0;
            double F = 0.0;     //F: ecdf of the evaluated sequence
            double Dsup = 0.0;  //Dsup: Kolmogorov-Smirnov distance
            double D1 = 0.0;
            double D2 = 0.0;
            double ucdf = 0.0;
            double range = rawdat.maxLevel - rawdat.minLevel;
            for ( int m = tempDSequence->degeneracy - 1; m >= 0; --m ) {
                F = F + step;
                skip = 1.0;
                while ( m > 0 && distributionValues[m] == distributionValues[m - 1] ) {
                    F = F + step;
                    --m;
                    skip = skip + 1.0;
                }
                if ( distributionValues.at(m) < rawdat.minLevel ) {
                    ucdf = 0.0;
                } else if ( distributionValues.at(m) > rawdat.maxLevel ) {
                    ucdf = 1.0;
                } else {
                    ucdf = ( distributionValues.at(m) - rawdat.minLevel ) / range;
                }
                D1 = std::abs ( F - ucdf );
                D2 = std::abs ( F - skip * step - ucdf );
                if ( D1 > Dsup ) Dsup = D1;
                if ( D2 > Dsup ) Dsup = D2;
            }
            tempDSequence->set ( Dsup, tempDSequence->dSequence, tempDSequence->degeneracy );
            // For normal distributions:
        } else if ( rawdat.distribution == "normal" ) {
            double step = 1.0 / double ( tempDSequence->degeneracy );
            double skip = 1.0;
            double F = 0.0;     //F: ecdf of the evaluated sequence
            double Dsup = 0.0;  //Dsup: Kolmogorov-Smirnov distance
            double D1 = 0.0;
            double D2 = 0.0;
            double ncdf = 0.0;
            for ( int m = tempDSequence->degeneracy - 1; m >= 0; --m ) {
                F = F + step;
                skip = 1.0;
                while ( distributionValues[m] == distributionValues[m - 1] && m > 0 ) {
                    F = F + step;
                    --m;
                    skip = skip + 1.0;
                }
                ncdf = 0.5 * ( 1 + erf ( ( distributionValues.at(m) - rawdat.mu ) / ( rawdat.sigma * sqrt (2) )  ) );
                D1 = std::abs ( F - ncdf );
                D2 = std::abs ( F - skip * step - ncdf );
                if ( D1 > Dsup ) Dsup = D1;
                if ( D2 > Dsup ) Dsup = D2;
            }
            tempDSequence->set ( Dsup, tempDSequence->dSequence, tempDSequence->degeneracy );
        } else {
            err << "Error: only uniform and normal distribution implemented in this version.\n\n";
            std::cout << err.str();
            writelog ( rawdat.output, err.str() );
            err.str("");
            exit ( EXIT_FAILURE );
        }
    } else {
        tempDSequence->set ( 1, tempDSequence->dSequence, tempDSequence->degeneracy );
    }

}
/* <<<<<<<<<<<<<<<<<<<<<<<<<<<<<<<<<<<<<<<<<<<<<<<<<<<<<<<<<<<<<<<<<<<<<<<<<<<<<<<<<<<<<<<<<<< */


/* >>>>>>>>>>>>>>>>>>>>>>>>>>>>>>>>>>>>>>>>>>>>>>>>>>>>>>>>>>>>>>>>>> */
/* Sort top 10 consensus sequences ascending according to KS distance */
void sortBest ( std::vector<dSequenceProperties> * bestDSequence, dSequenceProperties * tempDSequence ){
    int pos = 9;
    int index = pos;
    dSequenceProperties mem2 ( *tempDSequence );
    dSequenceProperties mem1;
    while ( tempDSequence->distance < bestDSequence->at(index).distance && pos >= 0 ) {
        --pos;
        if ( pos >= 0 ) index = pos;
    }
    while ( pos < 9 ) {
        ++pos;
        mem1.set ( bestDSequence->at(pos) );
        bestDSequence->at(pos).set ( mem2 );
        mem2.set ( mem1 );
    }
}
/* <<<<<<<<<<<<<<<<<<<<<<<<<<<<<<<<<<<<<<<<<<<<<<<<<<<<<<<<<<<<<<<<<< */
